# Supplementary material for: Enhanced Oral Bioavailability of β-Caryophyllene in Healthy Subjects Using the VESIsorb® Formulation Technology, a Novel Self-Emulsifying Drug Delivery System (SEDDS)
Source: Molecules. 2022 Apr 30;27(9):2860. doi: 10.3390/molecules27092860 (PMC9104399; doi:10.3390/molecules27092860)
Supplement: Supplementary file 1 [file molecules-27-02860-s001.zip]

Archive with 1 entries (1 files):
- molecules-1696791-supplementary.pdf
